# Supplementary material for: Influenza Vaccine Uptake in the United States before and during the COVID-19 Pandemic
Source: Vaccines (Basel). 2022 Sep 26;10(10):1610. doi: 10.3390/vaccines10101610 (PMC9612058; doi:10.3390/vaccines10101610)
Supplement: Supplementary file 1 [file vaccines-10-01610-s001.zip]

Archive with 1 entries (1 files):
- vaccines-1905130-supplementary.pdf
